# Supplementary material for: High expression of SIGLEC7 may promote M2-type macrophage polarization leading to adverse prognosis in glioma patients
Source: Front Immunol. 2024 Aug 15;15:1411072. doi: 10.3389/fimmu.2024.1411072 (PMC11357930; doi:10.3389/fimmu.2024.1411072)
Supplement: Supplementary file 3 [file Table1.xlsx]

## Sheet: Supplementary table 1
	cor	pvalue
SIGLEC7	NA	NA
A2M	0.70691	2.26e-107
ABCC3	0.648853	3.99e-85
ABCD1	0.598106	2.53e-69
ABHD15	0.612138	2.08e-73
ABI3	0.808988	1.11e-163
ACAP1	0.567067	5.65e-61
ACP5	0.663277	3.47e-90
ACPP	0.642746	4.59e-83
ACTB	0.691491	5.98e-101
ACTG1	0.503992	1.71e-46
ACTL6A	0.549376	1.34e-56
ACTR3	0.614931	3.03e-74
ADAM12	0.516523	3.92e-49
ADAM28	0.567226	5.15e-61
ADAM9	0.555379	4.7e-58
ADAMDEC1	0.620915	4.56e-76
ADAMTSL4	0.585696	7.06e-66
ADAP2	0.808412	2.85e-163
ADORA3	0.710546	5.99e-109
ADPGK	0.713549	2.86e-110
ADPRH	0.750805	3.35e-128
ADPRHL2	0.507136	3.8e-47
AGTRAP	0.650563	1.04e-85
AGXT2L2	0.505277	9.26e-47
AIDA	0.56657	7.56e-61
AIF1	0.731942	9.57e-119
AIM1	0.591329	2.01e-67
AK2	0.672611	1.29e-93
AKR1A1	0.597527	3.69e-69
AKR1B1	0.552445	2.44e-57
ALDH3B1	0.657095	5.54e-88
ALG14	0.538962	3.83e-54
ALG2	0.543682	3.03e-55
ALG3	0.570179	9.01e-62
ALOX5	0.726425	3.94e-116
ALOX5AP	0.733939	1.04e-119
ALPK1	0.617646	4.57e-75
AMICA1	0.58789	1.78e-66
ANG	0.671173	4.44e-93
ANGPT2	0.517855	2.02e-49
ANKRD22	0.607034	6.73e-72
ANKRD58	0.65424	5.54e-87
ANO6	0.578431	6.29e-64
ANTXR2	0.517739	2.14e-49
ANXA1	0.650452	1.13e-85
ANXA2	0.694617	3.22e-102
ANXA2P1	0.633933	3.59e-80
ANXA2P2	0.686427	6.3e-99
ANXA5	0.574208	8.12e-63
AOAH	0.655678	1.74e-87
APBB1IP	0.595994	9.99e-69
APEX2	0.662282	7.9e-90
APH1A	0.580709	1.56e-64
APOB48R	0.692295	2.83e-101
APOBEC3C	0.719368	7.06e-113
APOBEC3D	0.590873	2.69e-67
APOBEC3F	0.61779	4.13e-75
APOBEC3G	0.716981	8.44e-112
APOBEC3H	0.632269	1.23e-79
APOC1	0.585163	9.86e-66
APOC2	0.686218	7.62e-99
APOL1	0.611751	2.72e-73
APOL4	0.610875	4.96e-73
APOL6	0.531403	2.06e-52
ARAF	0.54201	7.48e-55
ARF4	0.550988	5.49e-57
ARFIP1	0.570012	9.95e-62
ARHGAP15	0.744307	7.52e-125
ARHGAP18	0.616697	8.87e-75
ARHGAP25	0.663105	4e-90
ARHGAP27	0.559923	3.56e-59
ARHGAP30	0.737379	2.19e-121
ARHGAP4	0.61554	1.99e-74
ARHGAP9	0.709336	2.01e-108
ARHGDIB	0.831351	9.41e-181
ARID5A	0.615549	1.97e-74
ARL11	0.821985	2.6e-173
ARPC1B	0.789991	7.29e-151
ARPC2	0.655596	1.86e-87
ARPC3	0.597248	4.42e-69
ARPC4	0.540504	1.68e-54
ARPC5	0.706032	5.38e-107
ARRB2	0.571287	4.67e-62
ASB9	0.518444	1.51e-49
ASCL2	0.698594	7.4e-104
ASGR2	0.584348	1.64e-65
ATF3	0.530594	3.13e-52
ATF5	0.53594	1.91e-53
ATG4A	0.607749	4.15e-72
ATP5EP2	0.54835	2.36e-56
ATP6V0E1	0.681761	4.23e-97
ATP6V1C2	0.511805	3.98e-48
ATP8B3	0.581046	1.27e-64
ATP8B4	0.560078	3.25e-59
B2M	0.760867	1.33e-133
B3GNT5	0.53692	1.14e-53
B4GALT1	0.663701	2.44e-90
BACE2	0.614111	5.35e-74
BAK1	0.630667	4.01e-79
BATF	0.824997	1.18e-175
BATF3	0.539182	3.41e-54
BAX	0.610354	7.07e-73
BCAS4	0.521207	3.79e-50
BCKDK	0.519778	7.75e-50
BCL10	0.622098	1.97e-76
BCL2A1	0.772066	6.2e-140
BCL2L12	0.642003	8.12e-83
BCL3	0.624856	2.74e-77
BIN2	0.614353	4.53e-74
BRI3	0.631559	2.08e-79
BST1	0.667897	7.22e-92
BST2	0.607345	5.46e-72
BTG3	0.557588	1.35e-58
BTK	0.742282	7.95e-124
BTN2A2	0.582975	3.85e-65
BZW1	0.511245	5.23e-48
C10orf10	0.539149	3.47e-54
C10orf11	0.683826	6.63e-98
C10orf125	0.665543	5.23e-91
C10orf55	0.560484	2.58e-59
C10orf81	0.541622	9.22e-55
C11orf10	0.507597	3.05e-47
C11orf24	0.528032	1.18e-51
C11orf45	0.505565	8.07e-47
C11orf75	0.585009	1.09e-65
C12orf59	0.507241	3.62e-47
C13orf18	0.526467	2.63e-51
C14orf119	0.583807	2.29e-65
C15orf48	0.656976	6.1e-88
C16orf54	0.745746	1.39e-125
C17orf44	0.591104	2.32e-67
C17orf60	0.763467	4.86e-135
C17orf62	0.626414	8.89e-78
C17orf87	0.848725	7.48e-196
C19orf10	0.587499	2.28e-66
C19orf35	0.583234	3.28e-65
C19orf38	0.603595	6.75e-71
C19orf40	0.546456	6.69e-56
C19orf59	0.568139	3.01e-61
C1GALT1C1	0.539135	3.5e-54
C1orf112	0.517114	2.92e-49
C1orf144	0.614519	4.04e-74
C1orf162	0.765176	5.38e-136
C1orf200	0.548981	1.67e-56
C1orf38	0.76483	8.42e-136
C1orf54	0.642227	6.84e-83
C1orf85	0.643905	1.88e-83
C1orf91	0.523232	1.36e-50
C1QA	0.853521	2.34e-200
C1QB	0.872461	7.21e-220
C1QC	0.871009	2.89e-218
C1R	0.69055	1.43e-100
C1RL	0.655146	2.67e-87
C1S	0.647943	8.15e-85
C2	0.807289	1.77e-162
C20orf24	0.540284	1.89e-54
C20orf30	0.539627	2.69e-54
C20orf72	0.508327	2.15e-47
C21orf63	0.50528	9.24e-47
C21orf7	0.595224	1.64e-68
C2orf18	0.50362	2.04e-46
C2orf28	0.595019	1.88e-68
C2orf29	0.541345	1.07e-54
C3	0.673594	5.53e-94
C3AR1	0.683879	6.32e-98
C3orf38	0.516925	3.21e-49
C5AR1	0.766624	8.21e-137
C5orf15	0.553376	1.45e-57
C5orf62	0.625267	2.03e-77
C6orf150	0.577863	8.89e-64
C7orf49	0.531025	2.51e-52
C7orf68	0.526137	3.11e-51
C8orf4	0.538408	5.15e-54
C8orf76	0.509626	1.15e-47
C9orf167	0.700511	1.17e-104
C9orf21	0.652331	2.55e-86
CA3	0.512281	3.15e-48
CABP4	0.604962	2.71e-71
CACNA2D4	0.672028	2.13e-93
CALHM2	0.579602	3.07e-64
CALR	0.604134	4.71e-71
CALU	0.516038	4.98e-49
CANT1	0.541675	8.96e-55
CAP1	0.642241	6.77e-83
CAPG	0.745946	1.1e-125
CAPZA1	0.665043	7.95e-91
CAPZB	0.565925	1.1e-60
CARD16	0.705048	1.42e-106
CARD6	0.625389	1.86e-77
CARD9	0.601663	2.44e-70
CASP1	0.779559	2.23e-144
CASP10	0.630211	5.6e-79
CASP4	0.788068	1.22e-149
CASP5	0.728884	2.74e-117
CASP6	0.631546	2.1e-79
CASP7	0.535046	3.06e-53
CASP8	0.710384	7.04e-109
CAST	0.596396	7.69e-69
CATSPER1	0.620101	8.12e-76
CAV1	0.545232	1.3e-55
CCDC109B	0.655585	1.88e-87
CCDC71	0.523429	1.23e-50
CCL2	0.600917	3.99e-70
CCL20	0.589897	5e-67
CCL5	0.667863	7.43e-92
CCL7	0.508195	2.29e-47
CCR1	0.753203	1.83e-129
CCR2	0.66466	1.1e-90
CCR3	0.513875	1.45e-48
CCR4	0.507033	4e-47
CCR5	0.766395	1.11e-136
CCR7	0.571608	3.85e-62
CCRL2	0.830568	4.1e-180
CD14	0.837558	6.1e-186
CD151	0.578226	7.13e-64
CD163	0.747724	1.34e-126
CD164	0.609724	1.09e-72
CD180	0.760977	1.16e-133
CD1D	0.589182	7.87e-67
CD2	0.662597	6.09e-90
CD200R1	0.522698	1.79e-50
CD226	0.606841	7.67e-72
CD248	0.540876	1.38e-54
CD276	0.632369	1.14e-79
CD28	0.6378	1.98e-81
CD300A	0.862293	4.95e-209
CD300C	0.803543	7.27e-160
CD300LB	0.673949	4.07e-94
CD300LF	0.853393	3.09e-200
CD302	0.565783	1.2e-60
CD33	0.783652	7.03e-147
CD37	0.704039	3.81e-106
CD3D	0.646995	1.71e-84
CD3E	0.636228	6.46e-81
CD3G	0.535895	1.95e-53
CD4	0.805668	2.44e-161
CD40	0.695513	1.38e-102
CD44	0.683916	6.12e-98
CD48	0.782064	6.67e-146
CD52	0.556	3.31e-58
CD53	0.78917	2.43e-150
CD58	0.6191	1.64e-75
CD63	0.647772	9.32e-85
CD68	0.883248	1.97e-232
CD69	0.613795	6.66e-74
CD7	0.67157	3.16e-93
CD70	0.519565	8.63e-50
CD72	0.653274	1.2e-86
CD74	0.782399	4.16e-146
CD79B	0.525425	4.47e-51
CD80	0.70578	6.89e-107
CD84	0.618719	2.15e-75
CD86	0.760201	3.1e-133
CD93	0.638754	9.63e-82
CD96	0.61718	6.33e-75
CD97	0.504274	1.49e-46
CD99	0.540616	1.58e-54
CDC42	0.550478	7.29e-57
CDCP1	0.758803	1.8e-132
CDK2	0.554005	1.02e-57
CEACAM21	0.605676	1.68e-71
CEACAM4	0.667651	8.88e-92
CEBPA	0.632755	8.59e-80
CEBPB	0.641541	1.16e-82
CEBPD	0.629276	1.11e-78
CECR1	0.655723	1.68e-87
CEP55	0.515897	5.34e-49
CEPT1	0.512285	3.15e-48
CFB	0.57635	2.23e-63
CFD	0.698909	5.47e-104
CFI	0.681929	3.64e-97
CFLAR	0.581303	1.08e-64
CHEK2	0.581854	7.7e-65
CHI3L1	0.579964	2.46e-64
CHI3L2	0.728054	6.77e-117
CHRNA9	0.505118	9.99e-47
CHST14	0.51999	6.97e-50
CIITA	0.690474	1.54e-100
CISH	0.67334	6.89e-94
CKLF	0.677847	1.36e-95
CKM	0.575924	2.89e-63
CLCF1	0.645743	4.54e-84
CLDN23	0.663635	2.57e-90
CLDN7	0.640363	2.84e-82
CLEC10A	0.571792	3.45e-62
CLEC12A	0.700218	1.56e-104
CLEC18B	0.549228	1.46e-56
CLEC2B	0.691052	9e-101
CLEC4A	0.727477	1.27e-116
CLEC5A	0.602038	1.9e-70
CLEC7A	0.708815	3.39e-108
CLECL1	0.606832	7.71e-72
CLIC1	0.738286	7.8e-122
CLIC2	0.561873	1.16e-59
CLIC4	0.624703	3.05e-77
CLP1	0.619445	1.29e-75
CMTM3	0.643565	2.44e-83
CMTM6	0.686712	4.86e-99
CMTM7	0.773941	4.97e-141
CNIH4	0.546052	8.34e-56
CNN3	0.604324	4.15e-71
CNPY3	0.592419	1e-67
CNPY4	0.528923	7.44e-52
COL15A1	0.523844	1e-50
COL1A1	0.59997	7.44e-70
COL1A2	0.552315	2.62e-57
COL3A1	0.580888	1.4e-64
COL4A1	0.579479	3.32e-64
COL4A2	0.552573	2.27e-57
COL6A2	0.550548	7.01e-57
COL6A3	0.523113	1.45e-50
COL8A2	0.612206	1.99e-73
COMMD1	0.521786	2.83e-50
COPZ2	0.528794	7.95e-52
COQ2	0.624803	2.84e-77
CORO1A	0.529881	4.53e-52
CORO1B	0.550465	7.35e-57
COTL1	0.614087	5.44e-74
CP	0.604582	3.49e-71
CPM	0.56586	1.15e-60
CPVL	0.743806	1.35e-124
CREG1	0.628378	2.14e-78
CRLF3	0.587356	2.49e-66
CSDA	0.648697	4.51e-85
CSDAP1	0.571985	3.08e-62
CSF1R	0.519742	7.89e-50
CSF2RB	0.751082	2.4e-128
CSF3R	0.655582	1.88e-87
CST7	0.680098	1.86e-96
CSTA	0.81244	3.63e-166
CSTB	0.613308	9.32e-74
CTBS	0.601879	2.11e-70
CTNNA1	0.506152	6.09e-47
CTSA	0.612235	1.95e-73
CTSB	0.74755	1.65e-126
CTSC	0.850619	1.3e-197
CTSD	0.630968	3.21e-79
CTSL1	0.671898	2.39e-93
CTSS	0.863373	3.85e-210
CTSW	0.618222	3.05e-75
CTSZ	0.774569	2.12e-141
CXCL10	0.629118	1.25e-78
CXCL11	0.511114	5.57e-48
CXCL16	0.713739	2.36e-110
CXCL9	0.564463	2.59e-60
CXCR2	0.626567	7.96e-78
CXCR3	0.644427	1.26e-83
CXCR4	0.654284	5.35e-87
CXCR6	0.64857	4.98e-85
CXorf21	0.65912	1.06e-88
CYB561D2	0.573212	1.48e-62
CYB5R4	0.518876	1.22e-49
CYBA	0.814761	7.26e-168
CYBASC3	0.547701	3.38e-56
CYBB	0.715098	5.87e-111
CYFIP1	0.573884	9.87e-63
CYP19A1	0.702619	1.52e-105
CYP2S1	0.702816	1.26e-105
CYTH4	0.748185	7.74e-127
CYTIP	0.801759	1.22e-158
CYTL1	0.589624	5.94e-67
DAB2	0.618077	3.38e-75
DAP	0.639094	7.45e-82
DAP3	0.521555	3.18e-50
DAPP1	0.716174	1.94e-111
DBNL	0.552297	2.65e-57
DDB2	0.593592	4.71e-68
DDOST	0.606476	9.8e-72
DDX47	0.508591	1.89e-47
DDX60L	0.560338	2.8e-59
DEF6	0.630305	5.23e-79
DEGS1	0.505622	7.85e-47
DENND1C	0.641818	9.36e-83
DENND2D	0.835539	3.14e-184
DENND3	0.507823	2.73e-47
DERL2	0.612816	1.31e-73
DHRS3	0.500465	9.02e-46
DHRSX	0.514353	1.14e-48
DNASE1L1	0.501311	6.06e-46
DNASE2	0.592051	1.27e-67
DNPEP	0.524048	9.01e-51
DOCK2	0.650932	7.74e-86
DOCK8	0.525072	5.35e-51
DOK1	0.692691	1.96e-101
DOK2	0.711227	3.01e-109
DOK3	0.803818	4.7e-160
DPAGT1	0.573979	9.32e-63
DPEP2	0.563875	3.64e-60
DPH3	0.525345	4.66e-51
DPY19L1	0.509176	1.42e-47
DPYD	0.68451	3.58e-98
DRAM2	0.680628	1.16e-96
DSC2	0.531311	2.16e-52
DSE	0.675309	1.25e-94
DTX2	0.642749	4.58e-83
DTX3L	0.658062	2.52e-88
DTYMK	0.517145	2.88e-49
DUSP23	0.565312	1.58e-60
DYNLT1	0.537737	7.36e-54
DYRK3	0.53421	4.75e-53
EBI3	0.604323	4.15e-71
ECM2	0.508085	2.41e-47
ECSCR	0.528092	1.14e-51
EDEM2	0.719092	9.42e-113
EFEMP1	0.50006	1.09e-45
EFNA4	0.544724	1.72e-55
EHD4	0.632345	1.16e-79
EIF3I	0.548559	2.11e-56
EIF5AL1	0.518187	1.72e-49
ELF4	0.715684	3.22e-111
EMB	0.552857	1.94e-57
EMILIN1	0.554144	9.42e-58
EMILIN2	0.621841	2.36e-76
EMP1	0.548849	1.8e-56
EMP3	0.571349	4.5e-62
EMR1	0.770422	5.55e-139
EMR2	0.751042	2.52e-128
EMR4P	0.507167	3.75e-47
ENG	0.654956	3.12e-87
ENPEP	0.517629	2.26e-49
ENY2	0.52045	5.54e-50
EPHX3	0.543941	2.63e-55
EPSTI1	0.646047	3.58e-84
ERGIC1	0.553837	1.12e-57
ERGIC3	0.517416	2.52e-49
ERI1	0.58786	1.81e-66
ERMAP	0.5333	7.64e-53
ERP27	0.59866	1.76e-69
ERP44	0.621023	4.23e-76
ESM1	0.503233	2.45e-46
ESYT1	0.507449	3.27e-47
ETHE1	0.607416	5.2e-72
ETV6	0.637166	3.19e-81
EVI2B	0.68478	2.8e-98
EXOC3L2	0.526115	3.14e-51
EXT2	0.507293	3.53e-47
F11R	0.58597	5.95e-66
F13A1	0.607922	3.69e-72
FADD	0.653291	1.18e-86
FAH	0.531362	2.1e-52
FAIM3	0.623024	1.02e-76
FAM109B	0.571858	3.32e-62
FAM111A	0.56054	2.5e-59
FAM113B	0.67209	2.02e-93
FAM114A1	0.533355	7.43e-53
FAM114A2	0.527117	1.88e-51
FAM115C	0.585749	6.83e-66
FAM129A	0.654334	5.14e-87
FAM159A	0.548141	2.65e-56
FAM176B	0.605967	1.38e-71
FAM177B	0.693781	7.06e-102
FAM20A	0.698824	5.93e-104
FAM20C	0.609241	1.51e-72
FAM26F	0.736733	4.54e-121
FAM3B	0.525487	4.33e-51
FAM46A	0.613214	9.94e-74
FAM49B	0.515165	7.66e-49
FAM70B	0.657115	5.45e-88
FAM96A	0.631754	1.8e-79
FAS	0.511994	3.63e-48
FASLG	0.537288	9.34e-54
FBLIM1	0.530085	4.08e-52
FBP1	0.823338	2.33e-174
FBXO4	0.51193	3.74e-48
FCER1G	0.883376	1.37e-232
FCGBP	0.724332	3.73e-115
FCGR1A	0.731264	2.02e-118
FCGR1B	0.591111	2.31e-67
FCGR1C	0.613882	6.27e-74
FCGR2A	0.862605	2.37e-209
FCGR2B	0.720407	2.38e-113
FCGR2C	0.752942	2.51e-129
FCGR3A	0.812852	1.82e-166
FCGRT	0.734728	4.32e-120
FCRL6	0.559079	5.76e-59
FERMT3	0.850649	1.22e-197
FES	0.642156	7.22e-83
FGD2	0.55378	1.16e-57
FGL2	0.697284	2.58e-103
FGR	0.614265	4.81e-74
FHL3	0.63015	5.85e-79
FHOD1	0.581617	8.91e-65
FILIP1L	0.513649	1.61e-48
FLI1	0.524346	7.75e-51
FLII	0.541677	8.95e-55
FLNA	0.544963	1.51e-55
FN1	0.578182	7.32e-64
FNDC3B	0.597865	2.96e-69
FOSL1	0.565159	1.73e-60
FPGT	0.520576	5.2e-50
FPR1	0.746078	9.4e-126
FPR2	0.692852	1.68e-101
FPR3	0.830812	2.59e-180
FRMD8	0.529531	5.43e-52
FRRS1	0.651028	7.17e-86
FSTL1	0.584671	1.34e-65
FTL	0.771337	1.64e-139
FUCA1	0.728817	2.95e-117
FUCA2	0.551098	5.17e-57
FXYD5	0.770859	3.11e-139
FYB	0.685756	1.16e-98
GAA	0.504992	1.06e-46
GAB3	0.641531	1.17e-82
GADD45A	0.540723	1.49e-54
GAL3ST4	0.713134	4.37e-110
GALM	0.594227	3.13e-68
GALNT2	0.555489	4.42e-58
GALNT5	0.505095	1.01e-46
GAPT	0.686211	7.66e-99
GBE1	0.553219	1.58e-57
GBGT1	0.732303	6.42e-119
GBP1	0.651678	4.28e-86
GBP2	0.700673	1e-104
GBP5	0.689541	3.63e-100
GCET2	0.573398	1.32e-62
GDF15	0.536851	1.18e-53
GFI1	0.524305	7.91e-51
GGCX	0.532544	1.14e-52
GIMAP2	0.709241	2.22e-108
GIMAP4	0.678247	9.54e-96
GIMAP6	0.576296	2.3e-63
GLA	0.693624	8.17e-102
GLB1	0.644917	8.6e-84
GLB1L	0.549006	1.65e-56
GLIPR1	0.646076	3.5e-84
GLRX	0.648053	7.48e-85
GLT25D1	0.686556	5.6e-99
GMFG	0.797209	1.43e-155
GMIP	0.533293	7.67e-53
GMPPA	0.556653	2.29e-58
GNA15	0.651819	3.83e-86
GNAI2	0.557043	1.84e-58
GNAI3	0.583128	3.5e-65
GNG10	0.554113	9.59e-58
GNG12	0.526641	2.4e-51
GNG5	0.651143	6.55e-86
GNGT2	0.805051	6.55e-161
GNLY	0.502042	4.29e-46
GNPDA1	0.565889	1.13e-60
GNS	0.564472	2.57e-60
GPBAR1	0.670148	1.07e-92
GPN1	0.551512	4.11e-57
GPN3	0.518617	1.38e-49
GPNMB	0.708017	7.51e-108
GPR132	0.597611	3.49e-69
GPR141	0.658864	1.31e-88
GPR160	0.727536	1.19e-116
GPR171	0.581638	8.8e-65
GPR18	0.588892	9.45e-67
GPR183	0.641624	1.08e-82
GPR34	0.605465	1.93e-71
GPR65	0.836005	1.27e-184
GPR82	0.733179	2.43e-119
GPR84	0.71488	7.35e-111
GPRC5A	0.545623	1.05e-55
GPSM3	0.802851	2.18e-159
GPX1	0.72356	8.48e-115
GPX7	0.569606	1.27e-61
GPX8	0.553872	1.1e-57
GRAP	0.541268	1.12e-54
GRN	0.790809	2.18e-151
GSDMA	0.530159	3.93e-52
GSDMD	0.605667	1.69e-71
GSTK1	0.623068	9.85e-77
GTF2E2	0.526313	2.84e-51
GUSB	0.648533	5.13e-85
GYPC	0.64169	1.03e-82
GZMA	0.649622	2.18e-85
GZMH	0.557029	1.85e-58
GZMK	0.634763	1.93e-80
HAAO	0.509812	1.05e-47
HAMP	0.661104	2.09e-89
HAT1	0.536948	1.12e-53
HAUS1	0.523615	1.12e-50
HAVCR2	0.780118	1.02e-144
HBXIP	0.519807	7.64e-50
HCK	0.80629	8.94e-162
HCLS1	0.752587	3.87e-129
HCP5	0.604862	2.9e-71
HCST	0.720438	2.3e-113
HDAC1	0.544908	1.56e-55
HDAC3	0.548071	2.76e-56
HEATR2	0.514126	1.28e-48
HEBP2	0.54847	2.21e-56
HEXA	0.65439	4.91e-87
HEXB	0.689281	4.62e-100
HFE	0.565879	1.13e-60
HGF	0.502619	3.27e-46
HHEX	0.652254	2.71e-86
HIST1H2BK	0.542349	6.23e-55
HK2	0.540519	1.67e-54
HK3	0.803453	8.4e-160
HLA_A	0.645147	7.2e-84
HLA_B	0.716881	9.36e-112
HLA_C	0.647462	1.19e-84
HLA_DMA	0.823883	8.75e-175
HLA_DMB	0.840698	1.19e-188
HLA_DOA	0.733598	1.52e-119
HLA_DOB	0.53958	2.76e-54
HLA_DPA1	0.762914	9.87e-135
HLA_DPB1	0.752604	3.8e-129
HLA_DQA1	0.684516	3.56e-98
HLA_DQA2	0.560426	2.66e-59
HLA_DQB1	0.617393	5.45e-75
HLA_DQB2	0.60412	4.76e-71
HLA_DRA	0.785401	5.77e-148
HLA_DRB1	0.743278	2.5e-124
HLA_DRB5	0.624752	2.95e-77
HLA_E	0.695042	2.16e-102
HLA_F	0.583517	2.75e-65
HLA_H	0.568944	1.87e-61
HLX	0.581859	7.67e-65
HM13	0.58863	1.12e-66
HMGCL	0.531483	1.97e-52
HMGN2	0.507314	3.49e-47
HMGN4	0.512871	2.36e-48
HMHA1	0.540237	1.94e-54
HMOX1	0.797289	1.26e-155
HN1L	0.526377	2.75e-51
HNRNPF	0.542264	6.52e-55
HOXA1	0.583744	2.39e-65
HOXA4	0.503119	2.58e-46
HOXB2	0.533262	7.8e-53
HOXB7	0.598781	1.62e-69
HOXC4	0.530601	3.12e-52
HPD	0.549169	1.5e-56
HPGDS	0.567561	4.23e-61
HPS3	0.684768	2.84e-98
HPSE	0.688808	7.14e-100
HSD3B7	0.666477	2.39e-91
HSH2D	0.54441	2.04e-55
HSPA5	0.52964	5.13e-52
HSPA6	0.615511	2.03e-74
HSPA7	0.630151	5.85e-79
HSPB1	0.517794	2.09e-49
HSPBAP1	0.513621	1.64e-48
HSPC157	0.539369	3.09e-54
HSPG2	0.500712	8.03e-46
HTRA4	0.575107	4.73e-63
HYAL2	0.516523	3.92e-49
IBSP	0.589843	5.18e-67
ICAM1	0.666265	2.86e-91
ICAM3	0.511031	5.8e-48
ICOS	0.558018	1.06e-58
IDO1	0.569886	1.07e-61
IFI16	0.663342	3.28e-90
IFI30	0.884647	3.74e-234
IFI35	0.545701	1.01e-55
IFI44	0.57604	2.69e-63
IFITM2	0.647565	1.1e-84
IFITM3	0.554017	1.01e-57
IFNAR2	0.540586	1.61e-54
IFNGR2	0.691359	6.76e-101
IFRD2	0.505103	1.01e-46
IFT20	0.51221	3.26e-48
IGFBP4	0.538323	5.39e-54
IGFBP7	0.658147	2.36e-88
IGSF6	0.724136	4.59e-115
IKBIP	0.65275	1.82e-86
IKBKE	0.67966	2.74e-96
IKZF1	0.604853	2.91e-71
IL10	0.738415	6.74e-122
IL10RA	0.789403	1.73e-150
IL10RB	0.755834	7.23e-131
IL12RB1	0.669601	1.7e-92
IL13RA1	0.621571	2.86e-76
IL15	0.674384	2.79e-94
IL15RA	0.694882	2.51e-102
IL16	0.673234	7.55e-94
IL18	0.752667	3.51e-129
IL18BP	0.653176	1.3e-86
IL1R2	0.563161	5.51e-60
IL1RN	0.642195	7.01e-83
IL27	0.531881	1.6e-52
IL2RA	0.666364	2.63e-91
IL2RB	0.63658	4.96e-81
IL2RG	0.771681	1.04e-139
IL4I1	0.703439	6.85e-106
IL4R	0.666069	3.37e-91
IL6	0.52402	9.14e-51
IL7	0.500787	7.76e-46
IL7R	0.542637	5.33e-55
ILK	0.512164	3.34e-48
INPP5D	0.570525	7.34e-62
IQGAP1	0.549547	1.22e-56
IQGAP2	0.566461	8.06e-61
IRAK1	0.529753	4.84e-52
IRAK4	0.631076	2.96e-79
IRF1	0.674119	3.51e-94
IRF5	0.656635	8.04e-88
IRF7	0.597459	3.85e-69
IRF8	0.55243	2.46e-57
ISG20	0.604714	3.2e-71
ITGA4	0.525275	4.83e-51
ITGA5	0.659367	8.7e-89
ITGAL	0.70717	1.74e-107
ITGAM	0.604444	3.83e-71
ITGAX	0.556341	2.73e-58
ITGB1	0.628151	2.52e-78
ITGB2	0.802308	5.14e-159
ITGB3	0.594788	2.18e-68
ITGB7	0.512005	3.61e-48
ITK	0.570939	5.74e-62
ITPKC	0.574685	6.1e-63
ITPRIP	0.535773	2.08e-53
ITPRIPL1	0.518632	1.37e-49
ITPRIPL2	0.597744	3.2e-69
JAK3	0.533849	5.73e-53
KCNE3	0.768852	4.43e-138
KCNJ5	0.510606	7.13e-48
KCNK13	0.638898	8.64e-82
KCNK6	0.638165	1.5e-81
KCNMB1	0.551769	3.56e-57
KCNQ1	0.699727	2.5e-104
KDELR1	0.580069	2.31e-64
KDELR2	0.582638	4.74e-65
KDELR3	0.519652	8.26e-50
KIAA0040	0.593364	5.46e-68
KIAA1949	0.633983	3.45e-80
KLHDC7B	0.728053	6.77e-117
KLHL6	0.644271	1.42e-83
KLRB1	0.593562	4.81e-68
KMO	0.51104	5.77e-48
KRTCAP2	0.530682	2.99e-52
KTI12	0.509974	9.68e-48
KYNU	0.79433	1.13e-153
LACTB	0.630346	5.07e-79
LAIR1	0.821189	1.06e-172
LAMC1	0.516264	4.45e-49
LAMP3	0.623966	5.18e-77
LAP3	0.66678	1.85e-91
LAPTM4A	0.526295	2.87e-51
LAPTM5	0.830937	2.05e-180
LASS2	0.536757	1.24e-53
LAT2	0.719972	3.75e-113
LCK	0.602116	1.8e-70
LCP1	0.792694	1.32e-152
LCP2	0.769722	1.41e-138
LEPRE1	0.551349	4.5e-57
LEPREL1	0.572547	2.2e-62
LGALS1	0.571673	3.71e-62
LGALS3	0.533237	7.9e-53
LGALS3BP	0.629263	1.12e-78
LGALS9	0.765644	2.93e-136
LGMN	0.654936	3.17e-87
LHFPL2	0.712602	7.5e-110
LIF	0.584968	1.11e-65
LILRA1	0.536362	1.53e-53
LILRA2	0.695942	9.21e-103
LILRA3	0.503439	2.22e-46
LILRA5	0.671166	4.47e-93
LILRA6	0.754751	2.75e-130
LILRB1	0.736655	4.95e-121
LILRB2	0.80908	9.53e-164
LILRB3	0.791342	9.89e-152
LILRB4	0.702992	1.06e-105
LITAF	0.527012	1.99e-51
LMAN2	0.580555	1.71e-64
LOC100216001	0.521332	3.56e-50
LOC100233209	0.701074	6.81e-105
LOC151534	0.67854	7.37e-96
LOC154761	0.559948	3.5e-59
LOC400043	0.537035	1.07e-53
LOC400759	0.556777	2.13e-58
LOC440957	0.51915	1.06e-49
LOC541471	0.553538	1.32e-57
LOC550643	0.535907	1.94e-53
LOC606724	0.549676	1.14e-56
LOX	0.567112	5.5e-61
LOXL2	0.599238	1.2e-69
LOXL3	0.617261	5.98e-75
LPAR5	0.581945	7.27e-65
LPAR6	0.682944	1.47e-97
LPCAT3	0.52112	3.96e-50
LPXN	0.671963	2.26e-93
LRG1	0.640797	2.04e-82
LRRC15	0.509206	1.4e-47
LRRC25	0.869511	1.25e-216
LRRC42	0.547361	4.07e-56
LRRN4CL	0.565227	1.66e-60
LSM10	0.554603	7.28e-58
LSP1	0.669505	1.85e-92
LST1	0.700952	7.67e-105
LTB	0.506519	5.11e-47
LTBP2	0.525861	3.58e-51
LTBR	0.697925	1.4e-103
LTF	0.572767	1.93e-62
LUM	0.562495	8.1e-60
LXN	0.517452	2.47e-49
LY75	0.501986	4.41e-46
LY86	0.733377	1.95e-119
LY9	0.59675	6.11e-69
LY96	0.82806	4.36e-178
LYL1	0.521532	3.22e-50
LYN	0.750724	3.7e-128
LYPLA1	0.503037	2.68e-46
LYZ	0.749529	1.56e-127
M6PR	0.591956	1.35e-67
MACC1	0.623063	9.89e-77
MAFB	0.537794	7.14e-54
MAGOH	0.52721	1.8e-51
MAGT1	0.540992	1.29e-54
MAN2B1	0.734521	5.45e-120
MANBA	0.550856	5.91e-57
MANF	0.556106	3.12e-58
MAP2K3	0.536306	1.57e-53
MAP3K14	0.502372	3.67e-46
MAP3K8	0.642658	4.91e-83
MAP4K1	0.625943	1.25e-77
MAPKAPK2	0.602233	1.67e-70
MAPKAPK3	0.614315	4.65e-74
MBD2	0.690752	1.19e-100
MBD4	0.540833	1.41e-54
MBOAT1	0.524334	7.8e-51
MED18	0.557356	1.54e-58
MED8	0.52308	1.47e-50
METTL7B	0.575985	2.78e-63
MFNG	0.642004	8.11e-83
MFSD1	0.758011	4.85e-132
MFSD7	0.526573	2.49e-51
MGAT1	0.773942	4.96e-141
MGAT2	0.53515	2.89e-53
MGP	0.537987	6.45e-54
MGST2	0.702643	1.49e-105
MICB	0.648001	7.79e-85
MIR155HG	0.599932	7.63e-70
MKNK1	0.503698	1.96e-46
MLKL	0.717261	6.32e-112
MLX	0.649398	2.6e-85
MMP14	0.617578	4.79e-75
MMP7	0.602862	1.1e-70
MMP9	0.593317	5.62e-68
MNDA	0.674094	3.59e-94
MOBKL1B	0.618588	2.36e-75
MOBKL2C	0.516642	3.69e-49
MPV17	0.515056	8.09e-49
MPZL2	0.512938	2.29e-48
MR1	0.652381	2.45e-86
MRC2	0.561057	1.85e-59
MREG	0.503841	1.83e-46
MRPL13	0.511031	5.8e-48
MRPL36	0.524103	8.76e-51
MS4A14	0.578393	6.44e-64
MS4A4A	0.848997	4.19e-196
MS4A6A	0.865947	8e-213
MS4A7	0.814148	2.05e-167
MSN	0.633796	3.97e-80
MSR1	0.860601	2.59e-207
MTFR1	0.518209	1.7e-49
MTHFS	0.514097	1.3e-48
MTMR11	0.548572	2.09e-56
MTMR14	0.51183	3.93e-48
MUC1	0.600338	5.84e-70
MUTED	0.548243	2.51e-56
MVP	0.584536	1.46e-65
MX2	0.629412	1.01e-78
MXRA8	0.502944	2.8e-46
MYBPH	0.605976	1.37e-71
MYCBP	0.656281	1.07e-87
MYD88	0.618672	2.22e-75
MYL12A	0.676057	6.51e-95
MYL6	0.626633	7.59e-78
MYO1C	0.531252	2.23e-52
MYO1F	0.754367	4.4e-130
MYO1G	0.788771	4.36e-150
MYO7A	0.540458	1.72e-54
MYOF	0.628077	2.66e-78
NAA20	0.515374	6.91e-49
NAALADL1	0.536786	1.22e-53
NAGA	0.77733	4.88e-143
NAGK	0.60154	2.64e-70
NAIP	0.516969	3.14e-49
NAMPT	0.620338	6.86e-76
NAPSB	0.584818	1.22e-65
NAT1	0.640129	3.4e-82
NCF1	0.769823	1.23e-138
NCF1B	0.700057	1.82e-104
NCF1C	0.735152	2.69e-120
NCF2	0.802198	6.11e-159
NCF4	0.82552	4.55e-176
NCKAP1L	0.757608	8.01e-132
NCRNA00152	0.536752	1.24e-53
NECAP2	0.658088	2.47e-88
NEK6	0.511161	5.44e-48
NFAM1	0.783065	1.62e-146
NFE2L3	0.528191	1.08e-51
NFIL3	0.531177	2.31e-52
NFKB1	0.558197	9.52e-59
NFKB2	0.521435	3.38e-50
NFKBIZ	0.500152	1.04e-45
NINJ1	0.517901	1.98e-49
NKG7	0.642762	4.54e-83
NLRC4	0.778512	9.54e-144
NLRC5	0.572049	2.96e-62
NLRP12	0.518454	1.5e-49
NMI	0.687946	1.57e-99
NNMT	0.618912	1.88e-75
NOD1	0.59447	2.68e-68
NOD2	0.564394	2.69e-60
NOP10	0.626071	1.14e-77
NOX4	0.530799	2.82e-52
NPC2	0.783244	1.25e-146
NPL	0.552261	2.71e-57
NRM	0.523522	1.18e-50
NRP1	0.545966	8.74e-56
NTAN1	0.557454	1.45e-58
NUAK2	0.604972	2.69e-71
NUBP1	0.555289	4.95e-58
NUCB1	0.52993	4.42e-52
NUDT16P1	0.698906	5.48e-104
NUP37	0.590166	4.22e-67
NUP54	0.520641	5.03e-50
NXF3	0.532157	1.39e-52
NXT1	0.559778	3.86e-59
OAS1	0.567351	4.78e-61
OAS2	0.550102	8.98e-57
OASL	0.555271	5e-58
OBFC2A	0.654748	3.68e-87
ODF3B	0.598396	2.09e-69
OLFML2B	0.586245	5.01e-66
OLFML3	0.73508	2.91e-120
OR51E1	0.50581	7.18e-47
ORMDL2	0.714318	1.31e-110
OSCAR	0.76264	1.4e-134
OSM	0.540454	1.73e-54
OSMR	0.514326	1.16e-48
OST4	0.622341	1.66e-76
OSTC	0.645129	7.3e-84
OSTF1	0.54809	2.73e-56
OVCA2	0.500414	9.24e-46
P2RX4	0.717856	3.41e-112
P2RY10	0.555383	4.69e-58
P2RY6	0.666841	1.76e-91
P2RY8	0.708719	3.73e-108
P4HA3	0.538738	4.32e-54
P4HB	0.600018	7.21e-70
PAFAH2	0.559587	4.31e-59
PALLD	0.551582	3.95e-57
PARP12	0.572022	3.01e-62
PARP14	0.526585	2.47e-51
PARP15	0.634273	2.78e-80
PARP9	0.676401	4.82e-95
PARVG	0.776755	1.08e-142
PCK2	0.539151	3.47e-54
PCNA	0.513997	1.36e-48
PCOLCE	0.543253	3.82e-55
PDCD1	0.606605	8.99e-72
PDCD1LG2	0.70228	2.12e-105
PDE6G	0.793595	3.43e-153
PDIA3P	0.579602	3.07e-64
PDIA4	0.584101	1.91e-65
PDIA5	0.597071	4.96e-69
PDIA6	0.554616	7.23e-58
PDLIM1	0.602146	1.77e-70
PDLIM7	0.535284	2.7e-53
PDPN	0.608775	2.07e-72
PECAM1	0.666929	1.63e-91
PFN1	0.733	2.97e-119
PGCP	0.511405	4.83e-48
PGM2	0.58543	8.35e-66
PHC2	0.587589	2.15e-66
PI3	0.520959	4.29e-50
PI4K2B	0.566088	1e-60
PIGC	0.541732	8.69e-55
PIGT	0.600663	4.71e-70
PIK3AP1	0.757597	8.12e-132
PIK3CG	0.635434	1.17e-80
PIK3R5	0.731887	1.02e-118
PIK3R6	0.680333	1.51e-96
PILRA	0.719027	1.01e-112
PIM1	0.501023	6.94e-46
PLA2G15	0.662606	6.05e-90
PLA2G2A	0.577578	1.06e-63
PLA2G4A	0.509528	1.2e-47
PLAC8	0.575066	4.85e-63
PLAU	0.712628	7.3e-110
PLAUR	0.731451	1.65e-118
PLB1	0.655104	2.77e-87
PLBD1	0.76796	1.43e-137
PLCB2	0.533025	8.83e-53
PLCG2	0.639034	7.79e-82
PLEK	0.753036	2.24e-129
PLEK2	0.650792	8.65e-86
PLEKHA4	0.625494	1.73e-77
PLEKHA9	0.525755	3.78e-51
PLEKHO2	0.613724	6.99e-74
PLIN2	0.687051	3.56e-99
PLIN3	0.505687	7.61e-47
PLK3	0.691098	8.61e-101
PLOD1	0.60687	7.51e-72
PLOD2	0.518289	1.63e-49
PLOD3	0.546485	6.58e-56
PLP2	0.632707	8.9e-80
PLSCR1	0.693115	1.32e-101
PLSCR3	0.573792	1.04e-62
PLTP	0.554535	7.57e-58
PLVAP	0.62592	1.27e-77
PLXDC2	0.586135	5.36e-66
PLXND1	0.518125	1.77e-49
PMFBP1	0.573934	9.58e-63
PMM2	0.522896	1.62e-50
POLD4	0.626813	6.66e-78
POM121L9P	0.545834	9.39e-56
PPARG	0.55264	2.19e-57
PPIB	0.569654	1.23e-61
PPIL5	0.564087	3.22e-60
PPM1M	0.613498	8.18e-74
PPP1CA	0.596452	7.42e-69
PPP1R3B	0.620367	6.73e-76
PPP4C	0.588348	1.33e-66
PPT1	0.551821	3.46e-57
PQLC3	0.671076	4.83e-93
PRAM1	0.577832	9.06e-64
PRDM1	0.522274	2.21e-50
PRDX4	0.574066	8.85e-63
PRF1	0.611001	4.55e-73
PRICKLE3	0.545227	1.31e-55
PROCR	0.574605	6.4e-63
PROS1	0.583772	2.35e-65
PRR13	0.54242	6e-55
PRSS23	0.58616	5.28e-66
PSMA2	0.540554	1.64e-54
PSMA3	0.516762	3.48e-49
PSMA5	0.554027	1.01e-57
PSMA7	0.51882	1.25e-49
PSMB10	0.571929	3.18e-62
PSMB8	0.665074	7.75e-91
PSMB9	0.67225	1.76e-93
PSMC2	0.568304	2.73e-61
PSMC4	0.516102	4.83e-49
PSMD9	0.515196	7.55e-49
PSME1	0.57451	6.77e-63
PSME2	0.534116	4.99e-53
PSTPIP2	0.648455	5.46e-85
PTAFR	0.59746	3.85e-69
PTCRA	0.609481	1.28e-72
PTGER2	0.518476	1.49e-49
PTGER4	0.675332	1.22e-94
PTGIR	0.585492	8.03e-66
PTGS1	0.644437	1.25e-83
PTPLAD2	0.605593	1.77e-71
PTPN12	0.503923	1.76e-46
PTPN18	0.594638	2.4e-68
PTPN2	0.69733	2.47e-103
PTPN22	0.74586	1.22e-125
PTPN6	0.761333	7.4e-134
PTPN7	0.778455	1.03e-143
PTPRC	0.703237	8.34e-106
PTRF	0.508537	1.94e-47
PTX3	0.569664	1.22e-61
PVRL2	0.556731	2.19e-58
PXN	0.521934	2.63e-50
PYCARD	0.756328	3.92e-131
PYGL	0.697239	2.69e-103
PYHIN1	0.513158	2.05e-48
RAB13	0.525764	3.76e-51
RAB20	0.694943	2.37e-102
RAB27A	0.630448	4.7e-79
RAB32	0.706687	2.81e-107
RAB38	0.691312	7.06e-101
RAB42	0.737367	2.22e-121
RAB43	0.546622	6.11e-56
RAB8A	0.651641	4.41e-86
RAC2	0.849954	5.43e-197
RAD51L1	0.506005	6.54e-47
RAG1AP1	0.563008	6.02e-60
RAP1A	0.621169	3.81e-76
RAP1B	0.627518	3.99e-78
RAP2B	0.655801	1.58e-87
RARRES3	0.609669	1.13e-72
RARS	0.511693	4.2e-48
RASAL3	0.566043	1.03e-60
RASGRP4	0.707064	1.94e-107
RASSF1	0.515653	6.03e-49
RBM47	0.784859	1.26e-147
RBMS1	0.588775	1.02e-66
RCAN1	0.516244	4.5e-49
RCN3	0.504855	1.13e-46
RCSD1	0.679535	3.06e-96
RDH10	0.631723	1.84e-79
REEP4	0.694138	5.05e-102
RELB	0.660184	4.45e-89
RELL1	0.568498	2.44e-61
RER1	0.512822	2.42e-48
REXO2	0.633462	5.09e-80
RFC2	0.511512	4.59e-48
RGS1	0.595148	1.73e-68
RGS10	0.579427	3.42e-64
RGS18	0.657072	5.64e-88
RGS19	0.767003	5.01e-137
RHBDF2	0.594468	2.68e-68
RHOA	0.626257	9.96e-78
RHOC	0.625064	2.35e-77
RHOG	0.655078	2.82e-87
RHOH	0.776398	1.76e-142
RHOQ	0.52481	6.12e-51
RILPL2	0.564866	2.05e-60
RIN3	0.538908	3.95e-54
RIPK1	0.620663	5.46e-76
RIPK3	0.808513	2.41e-163
RIT1	0.60821	3.04e-72
RNASE2	0.747587	1.58e-126
RNASE3	0.632543	1.01e-79
RNASE4	0.578253	7.01e-64
RNASE6	0.791111	1.39e-151
RNASET2	0.71423	1.43e-110
RNF130	0.65936	8.75e-89
RNF135	0.694279	4.42e-102
RNF144B	0.595675	1.23e-68
RNF149	0.542025	7.42e-55
RNF181	0.515897	5.34e-49
RNF19B	0.505716	7.5e-47
RNF7	0.517647	2.24e-49
RNFT1	0.551931	3.25e-57
RNPEP	0.659389	8.54e-89
RNPEPL1	0.506676	4.74e-47
ROBLD3	0.515376	6.91e-49
RP2	0.503648	2.01e-46
RPA3	0.502487	3.48e-46
RPF1	0.530031	4.2e-52
RPN1	0.64951	2.38e-85
RPN2	0.597934	2.83e-69
RPS6KA1	0.720158	3.09e-113
RRAS	0.635913	8.18e-81
RTP4	0.578467	6.15e-64
RUNX1	0.664977	8.41e-91
RUNX2	0.55876	6.91e-59
RUNX3	0.741187	2.82e-123
S100A10	0.651213	6.19e-86
S100A11	0.812882	1.73e-166
S100A2	0.560917	2.01e-59
S100A3	0.613699	7.11e-74
S100A4	0.719083	9.51e-113
S100A6	0.652576	2.1e-86
S100A8	0.628178	2.47e-78
S100A9	0.69238	2.62e-101
S100Z	0.644399	1.28e-83
S1PR3	0.567975	3.31e-61
SAA1	0.544014	2.53e-55
SAA2	0.536825	1.19e-53
SAMD9	0.522609	1.87e-50
SAMD9L	0.514271	1.19e-48
SAMSN1	0.717	8.28e-112
SASH3	0.802533	3.6e-159
SAT1	0.724929	1.97e-115
SCAMP2	0.541422	1.03e-54
SCIN	0.675843	7.84e-95
SCPEP1	0.75292	2.58e-129
SDCBP	0.538481	4.96e-54
SDF2L1	0.531746	1.72e-52
SDF4	0.556961	1.92e-58
SEC11A	0.539137	3.49e-54
SEC24D	0.568378	2.61e-61
SEC61A1	0.591523	1.78e-67
SEC61B	0.57755	1.08e-63
SECTM1	0.697918	1.41e-103
SEPN1	0.536176	1.68e-53
SERF2	0.552063	3.02e-57
SERINC2	0.50926	1.37e-47
SERPINA1	0.817106	1.32e-169
SERPINA3	0.663653	2.54e-90
SERPINA5	0.587711	1.99e-66
SERPINB1	0.751448	1.54e-128
SERPINB6	0.59115	2.25e-67
SERPINB8	0.669332	2.14e-92
SERPINE1	0.590113	4.36e-67
SERPINF2	0.558092	1.01e-58
SERPING1	0.616057	1.39e-74
SERPINH1	0.618957	1.82e-75
SERTAD1	0.55472	6.82e-58
SERTAD3	0.609318	1.43e-72
SFRP4	0.520961	4.28e-50
SFRS9	0.514188	1.24e-48
SFT2D2	0.518677	1.34e-49
SH2B3	0.641927	8.61e-83
SH2D1A	0.506811	4.45e-47
SH2D2A	0.635596	1.04e-80
SH3BGRL3	0.634906	1.74e-80
SH3GLB1	0.51255	2.77e-48
SH3TC1	0.576267	2.34e-63
SHC1	0.556157	3.03e-58
SHISA5	0.613139	1.05e-73
SHKBP1	0.660141	4.61e-89
SHMT1	0.610667	5.71e-73
SIGLEC1	0.578962	4.55e-64
SIGLEC10	0.716841	9.76e-112
SIGLEC11	0.525621	4.05e-51
SIGLEC14	0.581295	1.09e-64
SIGLEC5	0.675332	1.23e-94
SIGLEC9	0.883065	3.29e-232
SIGLECP3	0.569889	1.07e-61
SIL1	0.594159	3.27e-68
SIPA1	0.654606	4.13e-87
SIRPB2	0.715296	4.79e-111
SIRPG	0.57636	2.22e-63
SIT1	0.646537	2.44e-84
SLA	0.713168	4.22e-110
SLA2	0.542548	5.59e-55
SLAMF1	0.616263	1.2e-74
SLAMF6	0.693804	6.91e-102
SLAMF7	0.674563	2.39e-94
SLAMF8	0.845621	5.1e-193
SLAMF9	0.514936	8.58e-49
SLC10A3	0.645375	6.03e-84
SLC11A1	0.774304	3.04e-141
SLC15A3	0.767615	2.25e-137
SLC15A4	0.567739	3.81e-61
SLC16A3	0.776792	1.02e-142
SLC16A5	0.613963	5.93e-74
SLC17A9	0.607515	4.86e-72
SLC1A5	0.662881	4.82e-90
SLC22A18	0.534279	4.58e-53
SLC24A6	0.557568	1.36e-58
SLC25A19	0.647327	1.32e-84
SLC25A24	0.536091	1.76e-53
SLC25A39	0.553558	1.31e-57
SLC26A2	0.507504	3.19e-47
SLC2A5	0.576589	1.93e-63
SLC2A9	0.706876	2.33e-107
SLC30A7	0.564151	3.1e-60
SLC35A2	0.551823	3.45e-57
SLC35A4	0.573101	1.58e-62
SLC35D2	0.599705	8.85e-70
SLC37A2	0.7858	3.25e-148
SLC38A6	0.507499	3.19e-47
SLC39A1	0.718562	1.64e-112
SLC40A1	0.530253	3.74e-52
SLC43A3	0.592605	8.89e-68
SLC47A2	0.544044	2.49e-55
SLC7A7	0.87081	4.78e-218
SLCO2B1	0.603569	6.87e-71
SLFN12	0.592681	8.46e-68
SLPI	0.511957	3.69e-48
SMAGP	0.502429	3.58e-46
SNAP23	0.615181	2.55e-74
SNAPIN	0.518985	1.15e-49
SNRNP40	0.5421	7.13e-55
SNX17	0.506905	4.25e-47
SOAT1	0.695191	1.87e-102
SOCS1	0.552458	2.42e-57
SOCS3	0.556727	2.19e-58
SOD2	0.623405	7.74e-77
SP100	0.728816	2.95e-117
SP110	0.615916	1.53e-74
SP140	0.659977	5.28e-89
SP140L	0.702605	1.54e-105
SPATS2L	0.530161	3.92e-52
SPG21	0.527387	1.64e-51
SPI1	0.80792	6.36e-163
SPINT1	0.707493	1.27e-107
SPN	0.673921	4.17e-94
SPOCD1	0.687731	1.92e-99
SPP1	0.731303	1.94e-118
SPPL2A	0.559685	4.07e-59
SQRDL	0.815375	2.56e-168
SRA1	0.512242	3.21e-48
SRGN	0.746862	3.72e-126
SRPR	0.515285	7.23e-49
SRPX2	0.655613	1.84e-87
SSR3	0.55707	1.81e-58
ST14	0.828965	8.16e-179
ST8SIA4	0.692179	3.15e-101
STAB1	0.750811	3.33e-128
STAC3	0.758829	1.74e-132
STAT3	0.601661	2.44e-70
STAT5A	0.610541	6.22e-73
STC1	0.527287	1.73e-51
STEAP3	0.627296	4.69e-78
STK10	0.511985	3.64e-48
STK3	0.525617	4.06e-51
STK40	0.575067	4.84e-63
STT3A	0.507154	3.77e-47
STX11	0.688465	9.78e-100
STXBP2	0.773842	5.68e-141
SUMF1	0.611335	3.62e-73
SURF4	0.544443	2e-55
SUSD2	0.559181	5.43e-59
SWAP70	0.506538	5.07e-47
SYDE1	0.609911	9.57e-73
SYK	0.69495	2.35e-102
SYNGR2	0.687932	1.59e-99
SYTL3	0.665417	5.82e-91
TAF10	0.519194	1.04e-49
TAF12	0.538792	4.2e-54
TAGLN2	0.613223	9.88e-74
TAP1	0.564434	2.63e-60
TAX1BP3	0.507613	3.02e-47
TBC1D10C	0.673483	6.09e-94
TBX19	0.552116	2.93e-57
TBXAS1	0.73425	7.38e-120
TCF7	0.534845	3.4e-53
TCIRG1	0.700974	7.5e-105
TCTN1	0.54496	1.51e-55
TEAD2	0.501895	4.6e-46
TEAD4	0.583892	2.18e-65
TEC	0.603703	6.28e-71
TES	0.642004	8.11e-83
TFEC	0.738692	4.92e-122
TGFB1	0.701438	4.79e-105
TGFB1I1	0.53203	1.48e-52
TGFBI	0.658598	1.63e-88
TGFBR1	0.659867	5.78e-89
TGFBR2	0.59057	3.26e-67
TGIF1	0.608252	2.95e-72
THBD	0.500085	1.08e-45
TIFA	0.609055	1.71e-72
TIFAB	0.516152	4.71e-49
TIMP1	0.597425	3.94e-69
TLR1	0.731019	2.65e-118
TLR2	0.759544	7.09e-133
TLR3	0.541813	8.32e-55
TLR5	0.586019	5.77e-66
TLR6	0.5397	2.59e-54
TLR7	0.633303	5.72e-80
TLR8	0.771396	1.52e-139
TM9SF1	0.562505	8.05e-60
TMBIM1	0.552867	1.93e-57
TMBIM4	0.57036	8.09e-62
TMC8	0.64334	2.91e-83
TMCO4	0.507579	3.07e-47
TMED10	0.513545	1.7e-48
TMED2	0.513764	1.53e-48
TMED5	0.536487	1.43e-53
TMED9	0.622934	1.08e-76
TMEM102	0.558755	6.93e-59
TMEM106A	0.741511	1.94e-123
TMEM107	0.506253	5.81e-47
TMEM109	0.61353	8e-74
TMEM138	0.522828	1.67e-50
TMEM140	0.574155	8.39e-63
TMEM147	0.541881	8.02e-55
TMEM149	0.726145	5.34e-116
TMEM150A	0.588131	1.53e-66
TMEM150B	0.721353	8.79e-114
TMEM154	0.612775	1.35e-73
TMEM165	0.573118	1.56e-62
TMEM173	0.658904	1.27e-88
TMEM176A	0.524509	7.13e-51
TMEM176B	0.603946	5.34e-71
TMEM179B	0.622898	1.11e-76
TMEM194B	0.526925	2.08e-51
TMEM214	0.539647	2.66e-54
TMEM217	0.514663	9.81e-49
TMEM218	0.507436	3.29e-47
TMEM37	0.747699	1.38e-126
TMEM43	0.536197	1.67e-53
TMEM49	0.597808	3.07e-69
TMEM50A	0.566421	8.25e-61
TMEM51	0.545526	1.11e-55
TMEM59	0.524502	7.16e-51
TMEM60	0.566544	7.68e-61
TMEM71	0.572681	2.03e-62
TMEM8A	0.551166	4.98e-57
TMSB10	0.545123	1.38e-55
TMSL3	0.707655	1.08e-107
TNC	0.539877	2.35e-54
TNFAIP2	0.581966	7.18e-65
TNFAIP3	0.622942	1.08e-76
TNFAIP8	0.735105	2.83e-120
TNFAIP8L2	0.743882	1.24e-124
TNFRSF10C	0.617875	3.89e-75
TNFRSF11B	0.510448	7.69e-48
TNFRSF12A	0.670448	8.26e-93
TNFRSF14	0.600466	5.37e-70
TNFRSF1A	0.684623	3.23e-98
TNFRSF1B	0.766192	1.44e-136
TNFSF12_TNFSF13	0.706754	2.63e-107
TNFSF13	0.515456	6.64e-49
TNFSF13B	0.55692	1.97e-58
TNFSF14	0.602975	1.02e-70
TNFSF8	0.739767	1.44e-122
TNIP1	0.605051	2.55e-71
TNNI2	0.701942	2.94e-105
TOR1B	0.522102	2.41e-50
TOR3A	0.537583	7.99e-54
TP53I13	0.52884	7.76e-52
TPD52L2	0.503601	2.05e-46
TPK1	0.516236	4.52e-49
TPM3	0.569293	1.52e-61
TPM4	0.582358	5.64e-65
TPRG1	0.628257	2.33e-78
TPST1	0.665216	6.89e-91
TRADD	0.595441	1.43e-68
TRAF3IP3	0.64453	1.16e-83
TRAM1	0.618064	3.41e-75
TRAPPC3	0.54465	1.79e-55
TRAT1	0.556226	2.92e-58
TREM1	0.710889	4.24e-109
TREM2	0.732949	3.14e-119
TREML1	0.536094	1.76e-53
TREML2	0.6172	6.24e-75
TREML3	0.649564	2.28e-85
TRIM21	0.656694	7.66e-88
TRIM22	0.583202	3.34e-65
TRIM34	0.644778	9.58e-84
TRIM38	0.755281	1.43e-130
TRIM5	0.537219	9.69e-54
TRIM6	0.537154	1e-53
TRIP10	0.52717	1.83e-51
TRIP6	0.50779	2.78e-47
TRNAU1AP	0.519939	7.15e-50
TRPM8	0.501289	6.12e-46
TRPV2	0.631122	2.87e-79
TRPV4	0.610982	4.61e-73
TSPAN4	0.521512	3.25e-50
TSPO	0.598567	1.87e-69
TTC38	0.569753	1.16e-61
TTC7A	0.525053	5.41e-51
TUBA1C	0.645838	4.21e-84
TUBB6	0.597377	4.06e-69
TWF2	0.593067	6.61e-68
TXNDC12	0.586876	3.37e-66
TXNDC17	0.539996	2.21e-54
TXNDC5	0.560657	2.33e-59
TYMP	0.817105	1.32e-169
TYROBP	0.841998	8.64e-190
UBA7	0.559649	4.16e-59
UBASH3A	0.50802	2.49e-47
UBD	0.631172	2.76e-79
UBE2A	0.560866	2.07e-59
UBE2F	0.541252	1.13e-54
UBE2L6	0.578656	5.48e-64
UCP2	0.781844	9.09e-146
UNC93B1	0.742743	4.66e-124
UPP1	0.618347	2.79e-75
VAMP3	0.558165	9.7e-59
VAMP5	0.640549	2.47e-82
VAMP8	0.869284	2.19e-216
VASP	0.764982	6.91e-136
VAT1	0.596849	5.73e-69
VAV1	0.719596	5.56e-113
VDR	0.573724	1.09e-62
VENTX	0.57891	4.7e-64
VIM	0.656369	9.97e-88
VKORC1	0.62161	2.79e-76
VMO1	0.642661	4.9e-83
VNN1	0.678436	8.08e-96
VNN2	0.704243	3.12e-106
VSIG4	0.763872	2.89e-135
WARS	0.51266	2.62e-48
WAS	0.726141	5.35e-116
WDFY4	0.536983	1.1e-53
WDR1	0.621042	4.17e-76
WDR77	0.549543	1.22e-56
WIPI1	0.574888	5.4e-63
WTAP	0.585317	8.95e-66
XBP1	0.610825	5.13e-73
XCL2	0.539517	2.85e-54
YIPF1	0.560875	2.06e-59
ZBTB42	0.555134	5.4e-58
ZC3H12A	0.570905	5.86e-62
ZC3H12D	0.549423	1.31e-56
ZCCHC9	0.593356	5.49e-68
ZDHHC12	0.625404	1.84e-77
ZFP36L2	0.613069	1.1e-73
ZNF217	0.539884	2.34e-54
ZNF321	0.509271	1.36e-47
ZNF394	0.510952	6.02e-48
ZNF552	0.56926	1.55e-61
ZNF600	0.590383	3.67e-67
ZNF691	0.572393	2.41e-62
ZNF90	0.501009	6.99e-46
ZNRF2	0.673653	5.26e-94
ZYX	0.572755	1.94e-62
