# Supplementary material for: High expression of SIGLEC7 may promote M2-type macrophage polarization leading to adverse prognosis in glioma patients
Source: Front Immunol. 2024 Aug 15;15:1411072. doi: 10.3389/fimmu.2024.1411072 (PMC11357930; doi:10.3389/fimmu.2024.1411072)
Supplement: Supplementary file 4 [file Table2.xlsx]

## Sheet: Supplementary table 2
	cor	pvalue
SIGLEC7	NA	NA
ABI3	0.653367	1.37e-85
AC004988.1	0.545548	5.42e-55
AC008964.1	0.639374	6.46e-81
AC010441.1	0.52482	2.61e-50
AC011899.9	0.75708	7.17e-130
AC026806.2	0.564843	1.18e-59
AC109826.1	0.56808	1.81e-60
ACP5	0.537965	3.05e-53
ACPP	0.511274	2.03e-47
ACSL1	0.646462	2.98e-83
ACTA2	0.537014	5.03e-53
ADAMDEC1	0.547958	1.47e-55
ADAP2	0.688226	2.2e-98
ADORA3	0.751255	8.24e-127
ADPGK	0.582084	4.32e-64
AGTRAP	0.541068	5.94e-54
AIF1	0.61109	3.53e-72
AK2	0.538342	2.51e-53
ALDH3B1	0.71049	1.51e-107
ALOX5	0.675334	1.91e-93
ALOX5AP	0.818821	1.01e-168
ALPK1	0.509765	4.18e-47
AMICA1	0.507725	1.1e-46
AMPD3	0.579495	2.08e-63
ANG	0.526772	9.76e-51
ANXA1	0.511336	1.97e-47
ANXA2	0.638426	1.31e-80
ANXA2P2	0.566352	4.93e-60
AOAH	0.616588	8.29e-74
AP001007.1	0.706517	7.52e-106
AP1B1	0.528993	3.16e-51
APBB1IP	0.596523	5.16e-68
APOBEC3C	0.551302	2.37e-56
APOBEC3G	0.631105	2.87e-78
APOBEC3H	0.550045	4.72e-56
APOBR	0.706951	4.92e-106
APOC2	0.671741	4.09e-92
APOL3	0.527247	7.68e-51
ARHGAP15	0.569947	6.1e-61
ARHGAP18	0.605196	1.81e-70
ARHGAP25	0.650862	9.82e-85
ARHGAP30	0.809718	4.07e-162
ARHGAP9	0.586041	3.8e-65
ARHGDIB	0.738337	2.57e-120
ARL11	0.870758	3.27e-215
ARPC1B	0.769479	1.1e-136
ARPC2	0.518503	6.04e-49
ARPC3	0.565673	7.3e-60
ARPC5	0.62808	2.55e-77
ARRB2	0.611448	2.77e-72
ASCL2	0.507234	1.39e-46
ATP6V0E1	0.514258	4.8e-48
ATP8B4	0.525077	2.3e-50
B2M	0.689151	9.52e-99
B4GALT1	0.623507	6.64e-76
BACE2	0.59521	1.2e-67
BAK1	0.536812	5.59e-53
BATF	0.673713	7.64e-93
BCL2A1	0.809648	4.57e-162
BCL3	0.523057	6.32e-50
BIN2	0.614777	2.88e-73
BIRC3	0.530531	1.44e-51
BLVRB	0.513663	6.4e-48
BST1	0.535742	9.77e-53
BTK	0.660181	5.9e-88
C10orf10	0.523496	5.07e-50
C10orf11	0.517425	1.02e-48
C11orf45	0.517501	9.87e-49
C15orf48	0.669765	2.17e-91
C19orf38	0.564238	1.67e-59
C1orf162	0.68857	1.61e-98
C1orf85	0.638746	1.03e-80
C1QA	0.645045	8.83e-83
C1QB	0.798248	2.78e-154
C1QC	0.826705	9.36e-175
C1R	0.567397	2.69e-60
C1S	0.556205	1.57e-57
C2	0.770193	4.34e-137
C3AR1	0.792556	1.4e-150
C5AR1	0.575094	2.92e-62
CACNA2D4	0.571217	2.89e-61
CALHM2	0.530662	1.35e-51
CAPG	0.539049	1.73e-53
CAPZB	0.514761	3.76e-48
CARD11	0.545214	6.49e-55
CARD16	0.632197	1.3e-78
CASP1	0.720438	6.24e-112
CASP4	0.706384	8.57e-106
CASP5	0.661449	2.11e-88
CAST	0.539826	1.15e-53
CC2D1B	0.53954	1.33e-53
CCDC109B	0.520931	1.82e-49
CCL2	0.575633	2.12e-62
CCL5	0.535089	1.37e-52
CCL8	0.55706	9.74e-58
CCR1	0.76476	4.84e-134
CCR2	0.53195	6.96e-52
CCR5	0.778989	3.31e-142
CCRL2	0.851256	1.1e-195
CD14	0.800001	1.91e-155
CD163	0.804267	2.5e-158
CD164	0.519047	4.62e-49
CD180	0.783992	3.18e-145
CD1D	0.640659	2.46e-81
CD2	0.552832	1.02e-56
CD200R1	0.523006	6.48e-50
CD28	0.512285	1.25e-47
CD300A	0.843949	4.42e-189
CD300C	0.83652	1.05e-182
CD300LF	0.754782	1.18e-128
CD33	0.752489	1.88e-127
CD37	0.730517	1.43e-116
CD3E	0.55106	2.71e-56
CD4	0.804704	1.26e-158
CD40	0.658382	2.52e-87
CD48	0.734999	1.06e-118
CD52	0.533737	2.77e-52
CD53	0.833025	8.17e-180
CD55	0.510928	2.39e-47
CD68	0.889533	2.82e-237
CD74	0.716977	2.19e-110
CD80	0.629904	6.86e-78
CD84	0.534357	2.01e-52
CD86	0.824782	2.95e-173
CD96	0.550201	4.34e-56
CDCP1	0.576608	1.18e-62
CEBPA	0.502679	1.19e-45
CEBPB	0.697685	3.57e-102
CEBPD	0.6086	1.88e-71
CECR1	0.656549	1.1e-86
CFLAR	0.652665	2.39e-85
CHCHD7	0.604272	3.34e-70
CHST13	0.51597	2.09e-48
CISH	0.512831	9.58e-48
CLCF1	0.555896	1.87e-57
CLDN7	0.61254	1.32e-72
CLEC10A	0.533109	3.83e-52
CLEC2B	0.598029	1.96e-68
CLEC4A	0.538778	1.99e-53
CLEC5A	0.528077	5.04e-51
CLEC7A	0.717257	1.65e-110
CLECL1	0.537276	4.38e-53
CLIC1	0.654685	4.84e-86
CMKLR1	0.522146	9.95e-50
CMTM7	0.75545	5.25e-129
COLGALT1	0.510163	3.45e-47
CP	0.521543	1.34e-49
CPPED1	0.523803	4.35e-50
CPQ	0.558312	4.82e-58
CPVL	0.707049	4.47e-106
CR1	0.520357	2.42e-49
CREG1	0.755664	4.05e-129
CSF1R	0.555265	2.65e-57
CSF2RB	0.531322	9.61e-52
CSF3R	0.506595	1.88e-46
CST7	0.501296	2.26e-45
CSTA	0.5371	4.81e-53
CSTB	0.59877	1.21e-68
CTA-384D8.34	0.516512	1.6e-48
CTA-384D8.35	0.547494	1.89e-55
CTBS	0.554342	4.43e-57
CTC-241F20.3	0.588416	8.71e-66
CTC-378H22.1	0.629007	1.31e-77
CTD-2306M10.1	0.686896	7.31e-98
CTD-2587H19.1	0.785516	3.7e-146
CTSA	0.584686	8.78e-65
CTSB	0.828135	6.99e-176
CTSC	0.782403	2.95e-144
CTSD	0.710647	1.29e-107
CTSL	0.705844	1.45e-105
CTSS	0.723731	2.01e-113
CTSZ	0.821073	2.04e-170
CXCL16	0.72832	1.53e-115
CXCR4	0.606785	6.32e-71
CXCR6	0.589406	4.69e-66
CXorf21	0.572345	1.49e-61
CYB561D2	0.529007	3.14e-51
CYBB	0.613222	8.32e-73
CYP19A1	0.619018	1.54e-74
CYP27A1	0.569078	1.01e-60
CYTH4	0.678637	1.09e-94
CYTIP	0.769291	1.41e-136
DAB2	0.719934	1.05e-111
DAPP1	0.61846	2.27e-74
DEF6	0.592299	7.6e-67
DENND1C	0.531272	9.86e-52
DENND2D	0.783162	1.02e-144
DHRS3	0.518772	5.29e-49
DNAJC5B	0.660215	5.75e-88
DNASE2	0.605582	1.41e-70
DOCK2	0.754081	2.77e-128
DOCK8	0.527183	7.93e-51
DOK1	0.510237	3.33e-47
DOK2	0.671737	4.1e-92
DOK3	0.716459	3.72e-110
DRAM1	0.599	1.05e-68
DRAM2	0.513376	7.36e-48
DSC2	0.567429	2.64e-60
DSE	0.528458	4.15e-51
EBI3	0.612792	1.11e-72
EDEM2	0.644478	1.36e-82
EMB	0.515532	2.59e-48
EMILIN2	0.525327	2.02e-50
EMR1	0.705871	1.41e-105
EMR2	0.525019	2.36e-50
ENG	0.534852	1.55e-52
EPSTI1	0.504251	5.68e-46
ERO1L	0.513612	6.57e-48
EVI2B	0.641183	1.66e-81
FAM114A1	0.506037	2.45e-46
FAM20A	0.571749	2.12e-61
FAM26F	0.729133	6.39e-116
FAM78A	0.562435	4.67e-59
FAS	0.514119	5.14e-48
FBP1	0.795906	9.59e-153
FBXO32	0.572336	1.5e-61
FCER1G	0.873118	8.65e-218
FCGBP	0.529319	2.68e-51
FCGR1A	0.506849	1.67e-46
FCGR1B	0.551705	1.9e-56
FCGR1C	0.59726	3.21e-68
FCGR2A	0.760437	1.13e-131
FCGR2B	0.788429	5.74e-148
FCGR3A	0.846015	6.49e-191
FCGRT	0.602683	9.49e-70
FERMT3	0.73241	1.83e-117
FES	0.537972	3.04e-53
FGL2	0.518439	6.23e-49
FGR	0.589061	5.82e-66
FMNL1	0.506778	1.73e-46
FOLR2	0.623189	8.31e-76
FPR1	0.727194	5.11e-115
FPR3	0.803338	1.08e-157
FTH1	0.515302	2.89e-48
FTH1P10	0.523218	5.83e-50
FTH1P2	0.548292	1.23e-55
FTH1P7	0.523473	5.13e-50
FTL	0.830733	5.9e-178
FTLP3	0.647402	1.44e-83
FUCA1	0.769744	7.8e-137
FUCA2	0.570816	3.66e-61
G6PD	0.53088	1.21e-51
GAB3	0.509906	3.9e-47
GAL3ST4	0.611953	1.97e-72
GALM	0.651997	4.04e-85
GAPT	0.585878	4.21e-65
GBGT1	0.74962	5.75e-126
GBP2	0.514676	3.92e-48
GIMAP1	0.633114	6.64e-79
GIMAP2	0.57889	3e-63
GIMAP4	0.67326	1.13e-92
GIMAP5	0.538171	2.74e-53
GLA	0.500572	3.16e-45
GLB1	0.583217	2.16e-64
GLIPR1	0.533909	2.53e-52
GLRX	0.66529	9.03e-90
GM2A	0.584264	1.14e-64
GNA15	0.776352	1.2e-140
GNG10	0.517157	1.17e-48
GPNMB	0.660929	3.22e-88
GPR132	0.57913	2.6e-63
GPR141	0.538502	2.3e-53
GPR160	0.669593	2.51e-91
GPR65	0.782829	1.63e-144
GPR82	0.602033	1.45e-69
GPR84	0.675496	1.66e-93
GPRIN3	0.508937	6.2e-47
GPSM3	0.694619	6.27e-101
GPX1	0.608422	2.12e-71
GPX1P1	0.741683	5.82e-122
GRN	0.580415	1.19e-63
GSDMA	0.576848	1.02e-62
GSN	0.560046	1.81e-58
GSTK1	0.506628	1.86e-46
GVINP1	0.560293	1.58e-58
GYPC	0.59237	7.27e-67
GZMA	0.522526	8.23e-50
HAMP	0.642843	4.72e-82
HAVCR2	0.814544	1.42e-165
HBEGF	0.509166	5.56e-47
HCK	0.864487	1.33e-208
HCLS1	0.800887	4.87e-156
HEBP1	0.501517	2.04e-45
HEXA	0.503407	8.44e-46
HEXB	0.652251	3.31e-85
HK2	0.520292	2.5e-49
HK3	0.663843	2.98e-89
HLA-DMA	0.672006	3.27e-92
HLA-DMB	0.80181	1.17e-156
HLA-DOA	0.658145	3.05e-87
HLA-DPA1	0.639366	6.49e-81
HLA-DPB1	0.610578	4.99e-72
HLA-DRA	0.639034	8.32e-81
HLA-E	0.662036	1.31e-88
HLA-F	0.518282	6.73e-49
HMOX1	0.668316	7.31e-91
HPGDS	0.628786	1.54e-77
HPSE	0.673762	7.33e-93
HSD3B7	0.638444	1.29e-80
HSPA5	0.559565	2.38e-58
HSPA7	0.592555	6.47e-67
HTATIP2	0.540923	6.41e-54
IBSP	0.503652	7.53e-46
ICAM1	0.574342	4.57e-62
ICOSLG	0.541619	4.43e-54
IER3	0.656415	1.22e-86
IFI16	0.520893	1.85e-49
IFI30	0.825943	3.7e-174
IFITM2	0.536751	5.77e-53
IFITM3	0.573329	8.33e-62
IFNGR2	0.628909	1.41e-77
IGSF6	0.594059	2.49e-67
IKBIP	0.543246	1.86e-54
IKBKE	0.581723	5.39e-64
IKZF1	0.532661	4.83e-52
IL10	0.671185	6.55e-92
IL10RA	0.757299	5.48e-130
IL10RB	0.538764	2.01e-53
IL12RB1	0.679715	4.27e-95
IL13RA1	0.542523	2.74e-54
IL15	0.551127	2.61e-56
IL15RA	0.654207	7.07e-86
IL16	0.589341	4.88e-66
IL17RA	0.516111	1.95e-48
IL18	0.542409	2.91e-54
IL1R1	0.505242	3.57e-46
IL1RN	0.504067	6.2e-46
IL21R	0.504693	4.62e-46
IL2RA	0.548314	1.21e-55
IL2RG	0.606675	6.81e-71
IL4I1	0.809064	1.18e-161
IL4R	0.63932	6.72e-81
IRF1	0.577998	5.14e-63
IRF5	0.551734	1.87e-56
ISG20	0.598962	1.07e-68
ITGA5	0.575966	1.74e-62
ITGAM	0.626599	7.38e-77
ITGB2	0.595017	1.35e-67
ITGB5	0.524804	2.63e-50
ITPKC	0.514822	3.65e-48
JAK3	0.562427	4.69e-59
KCNJ5	0.63303	7.06e-79
KCNQ1	0.704193	7.19e-105
KLHDC7B	0.531849	7.33e-52
KLHL6	0.543249	1.86e-54
KLRB1	0.542658	2.55e-54
KMO	0.63462	2.2e-79
KYNU	0.664272	2.09e-89
LACTB	0.63653	5.37e-80
LAIR1	0.838671	1.62e-184
LAP3	0.625986	1.14e-76
LAPTM5	0.617736	3.75e-74
LAT2	0.687228	5.42e-98
LCP1	0.703336	1.64e-104
LCP2	0.64205	8.62e-82
LDHA	0.524747	2.71e-50
LGALS1	0.53827	2.6e-53
LGALS3	0.510969	2.35e-47
LGALS3BP	0.59682	4.26e-68
LGALS9	0.714286	3.37e-109
LGMN	0.596204	6.33e-68
LHFPL2	0.632318	1.19e-78
LILRA1	0.50403	6.31e-46
LILRA2	0.596035	7.05e-68
LILRA6	0.665463	7.84e-90
LILRB1	0.528176	4.79e-51
LILRB2	0.746748	1.68e-124
LILRB3	0.630519	4.4e-78
LILRB4	0.753544	5.29e-128
LIPA	0.530162	1.74e-51
LITAF	0.538979	1.79e-53
LPAR5	0.505653	2.94e-46
LPAR6	0.591043	1.68e-66
LPXN	0.595658	8.98e-68
LRRC25	0.881938	6.71e-228
LTBR	0.546015	4.21e-55
LURAP1L	0.522594	7.96e-50
LY86	0.7048	4e-105
LY96	0.763134	3.81e-133
LYN	0.666322	3.85e-90
LYZ	0.547686	1.71e-55
M6PR	0.526077	1.39e-50
MAFB	0.684759	4.96e-97
MAFF	0.508852	6.46e-47
MANBA	0.509626	4.46e-47
MAP3K8	0.72174	1.61e-112
MAPK13	0.692895	3.09e-100
MAPKAPK2	0.501966	1.65e-45
MBOAT1	0.54181	4.01e-54
MED8	0.512723	1.01e-47
METRNL	0.503871	6.79e-46
MFSD1	0.64713	1.78e-83
MFSD12	0.592914	5.15e-67
MGAT1	0.731783	3.62e-117
MGAT4A	0.572361	1.48e-61
MGST1	0.52142	1.43e-49
MGST2	0.610658	4.72e-72
MLKL	0.626192	9.87e-77
MMAA	0.515849	2.22e-48
MNDA	0.714396	3.02e-109
MOB3C	0.52611	1.36e-50
MPEG1	0.568237	1.65e-60
MPP1	0.560746	1.22e-58
MS4A4A	0.834664	3.67e-181
MS4A4E	0.52949	2.45e-51
MS4A6A	0.828601	2.99e-176
MS4A7	0.700624	2.21e-103
MSR1	0.771813	5.15e-138
MVP	0.673582	8.55e-93
MX2	0.534008	2.4e-52
MYL12A	0.696107	1.57e-101
MYL9	0.566223	5.31e-60
MYO1E	0.653268	1.48e-85
MYO1F	0.573004	1.01e-61
MYO1G	0.598272	1.67e-68
NABP1	0.51992	3e-49
NAGA	0.617716	3.81e-74
NCF1	0.628989	1.33e-77
NCF1B	0.568511	1.41e-60
NCF1C	0.539967	1.06e-53
NCF2	0.676052	1.03e-93
NCF4	0.772499	2.08e-138
NCKAP1L	0.763269	3.21e-133
NECAP2	0.52825	4.62e-51
NFAM1	0.71033	1.77e-107
NINJ1	0.512547	1.1e-47
NLRC4	0.80527	5.13e-159
NLRP3	0.505543	3.1e-46
NMI	0.587719	1.34e-65
NPC2	0.792243	2.22e-150
NPL	0.661125	2.75e-88
NTAN1	0.569966	6.03e-61
NUDT16P	0.573676	6.78e-62
OBFC1	0.505654	2.94e-46
OLFML3	0.622	1.92e-75
ORMDL2	0.552327	1.35e-56
OSCAR	0.699522	6.29e-103
OSM	0.560685	1.26e-58
OSTF1	0.658026	3.36e-87
OTOA	0.535785	9.55e-53
P2RX4	0.570467	4.5e-61
P2RY6	0.627209	4.77e-77
P2RY8	0.572996	1.01e-61
PARP15	0.558783	3.7e-58
PARVG	0.735618	5.34e-119
PCED1B	0.581503	6.16e-64
PCED1B-AS1	0.666481	3.37e-90
PCK2	0.524454	3.14e-50
PDCD1LG2	0.621143	3.5e-75
PDE6G	0.598578	1.37e-68
PDIA3	0.525058	2.32e-50
PFN1	0.628363	2.09e-77
PIGT	0.526025	1.42e-50
PIK3AP1	0.68393	1.04e-96
PIK3CD	0.561331	8.76e-59
PIK3R5	0.532975	4.1e-52
PIK3R6	0.636649	4.92e-80
PILRA	0.71526	1.26e-109
PIM1	0.600796	3.26e-69
PIM3	0.574548	4.04e-62
PLA2G15	0.691415	1.21e-99
PLAU	0.52745	6.93e-51
PLAUR	0.67916	6.94e-95
PLB1	0.597507	2.74e-68
PLBD1	0.75684	9.63e-130
PLCB2	0.544205	1.11e-54
PLEK	0.745481	7.37e-124
PLEK2	0.52255	8.13e-50
PLEKHO2	0.715891	6.64e-110
PLIN2	0.648024	8.93e-84
PLIN3	0.522705	7.53e-50
PLK3	0.657452	5.33e-87
PLSCR1	0.520763	1.98e-49
PLTP	0.575709	2.02e-62
PLXDC2	0.516759	1.42e-48
POLD4	0.58675	2.45e-65
PPARG	0.600255	4.64e-69
PPM1M	0.619711	9.52e-75
PPP1R15A	0.553787	6.02e-57
PPP1R18	0.551313	2.36e-56
PQLC3	0.590446	2.44e-66
PROCR	0.526228	1.29e-50
PRR13	0.563546	2.48e-59
PRSS23	0.516984	1.27e-48
PSAP	0.508252	8.59e-47
PSD4	0.527198	7.87e-51
PSMB9	0.595831	8.04e-68
PTAFR	0.751888	3.87e-127
PTGS1	0.577989	5.17e-63
PTPLAD2	0.517647	9.19e-49
PTPN2	0.522321	9.12e-50
PTPN22	0.665879	5.55e-90
PTPN6	0.64709	1.84e-83
PTPRC	0.536591	6.27e-53
PTRF	0.557068	9.7e-58
PYCARD	0.532192	6.14e-52
PYGL	0.570969	3.35e-61
RAB20	0.824421	5.62e-173
RAB27A	0.503885	6.75e-46
RAB32	0.727623	3.23e-115
RAB38	0.620599	5.13e-75
RAB42	0.763694	1.88e-133
RAC2	0.706748	6.01e-106
RAP2B	0.632023	1.47e-78
RASGRP4	0.681008	1.37e-95
RASSF1	0.56564	7.43e-60
RCSD1	0.517196	1.15e-48
REEP4	0.527745	5.96e-51
RELB	0.595428	1.04e-67
RELT	0.521615	1.3e-49
REXO2	0.572265	1.56e-61
RGS1	0.55485	3.34e-57
RGS10	0.530267	1.65e-51
RGS19	0.620948	4.01e-75
RHBDF2	0.532508	5.22e-52
RHOG	0.615142	2.24e-73
RILPL2	0.634671	2.12e-79
RIN3	0.611818	2.16e-72
RIPK3	0.633007	7.18e-79
RNASE2	0.654658	4.95e-86
RNASE6	0.746913	1.39e-124
RNASET2	0.56278	3.84e-59
RNF130	0.652516	2.69e-85
RNF144B	0.581281	7.05e-64
RNF149	0.592187	8.16e-67
RP11-1143G9.4	0.525787	1.61e-50
RP11-121A8.1	0.719871	1.12e-111
RP11-134L10.1	0.517196	1.15e-48
RP11-1398P2.1	0.557246	8.78e-58
RP11-153M7.3	0.540359	8.65e-54
RP11-274B18.2	0.531249	9.98e-52
RP11-290F20.3	0.602939	8.03e-70
RP11-342M1.3	0.55519	2.77e-57
RP11-344B5.2	0.641886	9.75e-82
RP11-368J21.3	0.547686	1.71e-55
RP11-452C13.1	0.616405	9.41e-74
RP11-473M20.9	0.552404	1.29e-56
RP11-63P12.6	0.617541	4.29e-74
RP11-838N2.4	0.711908	3.67e-108
RP11-848P1.2	0.518804	5.21e-49
RP11-8L8.2	0.670326	1.35e-91
RP11-90P13.1	0.542491	2.79e-54
RP3-340N1.2	0.643733	2.4e-82
RP3-477O4.14	0.523435	5.23e-50
RP5-899E9.1	0.600882	3.08e-69
RPS6KA1	0.726569	9.96e-115
RRAS	0.585408	5.63e-65
RTP4	0.533594	2.98e-52
S100A10	0.520467	2.29e-49
S100A11	0.740923	1.38e-121
S100A4	0.502388	1.36e-45
S100Z	0.544974	7.38e-55
SAMSN1	0.706311	9.2e-106
SASH3	0.831662	1.05e-178
SAT1	0.71402	4.41e-109
SCIMP	0.789679	9.42e-149
SCIN	0.665427	8.07e-90
SCPEP1	0.523007	6.47e-50
SERPINA1	0.710539	1.44e-107
SERPINB1	0.800886	4.88e-156
SERPINB8	0.573208	8.95e-62
SERPINE1	0.538793	1.98e-53
SERPINF1	0.515661	2.43e-48
SERPING1	0.614451	3.59e-73
SERTAD3	0.57085	3.59e-61
SH3BGRL3	0.509206	5.45e-47
SIGLEC10	0.602294	1.23e-69
SIGLEC16	0.604755	2.43e-70
SIGLEC9	0.908039	2.46e-263
SIRPB1	0.525093	2.28e-50
SIRPB2	0.511346	1.96e-47
SIT1	0.515816	2.25e-48
SLA	0.701178	1.3e-103
SLAMF1	0.559825	2.06e-58
SLAMF6	0.557702	6.8e-58
SLAMF7	0.555375	2.49e-57
SLAMF8	0.80377	5.46e-158
SLC10A3	0.536753	5.76e-53
SLC11A1	0.604466	2.94e-70
SLC15A3	0.542604	2.62e-54
SLC16A3	0.609915	7.79e-72
SLC17A9	0.559954	1.91e-58
SLC25A19	0.619699	9.6e-75
SLC2A5	0.698486	1.68e-102
SLC2A9	0.500659	3.04e-45
SLC35D2	0.600373	4.29e-69
SLC43A3	0.505593	3.02e-46
SLC7A7	0.841132	1.26e-186
SLCO2B1	0.57963	1.92e-63
SMCO4	0.607518	3.88e-71
SMPDL3A	0.667399	1.57e-90
SNX20	0.786578	8.16e-147
SNX24	0.525212	2.14e-50
SNX9	0.506767	1.74e-46
SOCS3	0.544618	8.94e-55
SOD2	0.54735	2.05e-55
SP100	0.617915	3.31e-74
SP110	0.565465	8.22e-60
SP140	0.726165	1.53e-114
SPI1	0.703395	1.55e-104
SPP1	0.783276	8.71e-145
SPPL2A	0.531138	1.06e-51
SQRDL	0.842952	3.31e-188
SQSTM1	0.602491	1.08e-69
SRGN	0.70547	2.09e-105
SSR3	0.622447	1.4e-75
ST14	0.76586	1.19e-134
ST8SIA4	0.516794	1.4e-48
STK10	0.501844	1.75e-45
STK40	0.519831	3.14e-49
STX11	0.544977	7.37e-55
SULT1C2	0.509734	4.24e-47
SUMF1	0.614495	3.49e-73
SUSD1	0.578897	2.99e-63
SYK	0.737901	4.19e-120
SYNGR2	0.648212	7.72e-84
SYTL3	0.571611	2.3e-61
TAGLN	0.605742	1.26e-70
TAGLN2	0.529859	2.03e-51
TAPSAR1	0.564647	1.32e-59
TBC1D2B	0.503281	8.95e-46
TBX19	0.552234	1.42e-56
TBXAS1	0.715043	1.57e-109
TFEC	0.738333	2.58e-120
TGFB1	0.556737	1.17e-57
THBD	0.556586	1.27e-57
THEMIS2	0.841439	6.87e-187
TICAM2	0.541663	4.33e-54
TIMD4	0.511689	1.66e-47
TLR1	0.554509	4.04e-57
TLR2	0.741186	1.03e-121
TLR7	0.616296	1.01e-73
TLR8	0.673614	8.31e-93
TMBIM1	0.606329	8.56e-71
TMC8	0.619208	1.35e-74
TMED9	0.544595	9.05e-55
TMEM106A	0.611846	2.12e-72
TMEM109	0.538866	1.9e-53
TMEM140	0.708338	1.26e-106
TMEM150B	0.662448	9.34e-89
TMEM173	0.553574	6.78e-57
TMEM176A	0.553215	8.27e-57
TMEM176B	0.61862	2.03e-74
TMEM37	0.577208	8.26e-63
TMEM50A	0.517373	1.05e-48
TMEM51	0.542189	3.27e-54
TMEM59	0.534593	1.78e-52
TMEM86A	0.624349	3.66e-76
TMSB4X	0.68489	4.41e-97
TNFAIP8	0.703688	1.17e-104
TNFAIP8L2	0.598052	1.93e-68
TNFRSF10D	0.523966	4.01e-50
TNFRSF11A	0.51161	1.72e-47
TNFRSF14	0.546313	3.59e-55
TNFRSF1A	0.603865	4.37e-70
TNFRSF1B	0.647527	1.31e-83
TNFSF13	0.645597	5.78e-83
TNFSF8	0.570714	3.89e-61
TOR4A	0.653108	1.68e-85
TRADD	0.582209	4.01e-64
TRAF3IP3	0.627306	4.45e-77
TREM1	0.544817	8.03e-55
TREM2	0.688418	1.85e-98
TREML3P	0.521932	1.11e-49
TRIM21	0.658259	2.79e-87
TRIM38	0.562661	4.11e-59
TYROBP	0.813829	4.68e-165
UAP1	0.507535	1.21e-46
UCP2	0.696888	7.54e-102
UNC93B1	0.544768	8.24e-55
USP30-AS1	0.676101	9.85e-94
UTS2	0.616676	7.81e-74
VAMP3	0.58113	7.73e-64
VAMP8	0.786318	1.18e-146
VASP	0.531843	7.35e-52
VAV1	0.682547	3.54e-96
VENTX	0.519273	4.13e-49
VKORC1	0.579763	1.77e-63
VNN1	0.692621	3.98e-100
VSIG4	0.851145	1.39e-195
WAS	0.646967	2.02e-83
WDFY4	0.615791	1.43e-73
WIPI1	0.607714	3.41e-71
YIPF1	0.547828	1.58e-55
ZDHHC12	0.523283	5.64e-50
ZMYM6NB	0.597531	2.7e-68
ZNF585A	0.500453	3.34e-45
